# Supplementary material for: Loss of stra8 Increases Germ Cell Apoptosis but Is Still Compatible With Sperm Production in Atlantic Salmon (Salmo salar)
Source: Front Cell Dev Biol. 2021 Apr 16;9:657192. doi: 10.3389/fcell.2021.657192 (PMC8087537; doi:10.3389/fcell.2021.657192)
Supplement: Supplementary file 1 [file Table_1.XLSX]

## Sheet: Table S1
PIT-tag	DNA number Faezeh	Fish number	Sampling (stage)	Unmodified %	Modified %	Reads_total	In frame mutations (reads)	Frameshift mutations (reads)	% in frame mutations	% frameshift mutations	Indels	Indels %
8A161	491	10	Maturing	0.368098	99.6319	815	237	575	29.1872	70.8128	del2>del9>del6>del17>del2>ins7mut2>del2>del2>del2>del6>del5	30.42945>8.957055>8.220859>4.662577>3.067485>2.208589>1.595092>1.472393>1.349693>1.104294>1.104294
8E980	492	1	Maturing	0	100	1637	594	1043	36.2859	63.7141	del2>del6>ins1mut1>del27>ins2mut1>del6>ins28mut1>del6mut2>del6>del1>del2>del2>del6	15.88271>12.33965>9.163103>3.604154>3.298717>2.99328>1.954795>1.893708>1.466097>1.343922>1.16066>1.16066>1.099572
70013	493	25	Mature	3.01418	96.9858	564	180	367	32.9068	67.0932	del16>del6>ins5>del6>del44>ins4>del22>del9>del2>wt>del6>del16	14.3617>8.333333>7.446809>5.319149>3.014184>2.659574>2.48227>2.12766>1.77305>1.77305>1.06383>1.06383
7EA46	503	8	Maturing	0.197531	99.8025	2025	16	2005	0.791687	99.2083	del2>del2>del2>del2>del2>del2>del2>del2>del2>del2>del2	55.80247>3.604938>3.45679>2.716049>2.024691>1.975309>1.728395>1.728395>1.580247>1.234568>1.037037
69558	512	26	Mature	3.89105	96.1089	1285	447	788	36.1943	63.8057	del6>ins4mut2>del2>ins5mut1>del7>del19>del38>wt>del6>del29>ins13>del9>del6	15.1751>7.782101>6.381323>4.280156>3.501946>2.101167>2.023346>1.712062>1.634241>1.478599>1.322957>1.167315>1.011673
F9317	513	7	Maturing	3.04	96.96	1250	524	688	43.2343	56.7657	del2>del6>ins7>del9>del8>ins6mut1>mut3>del5>ins24mut1>wt>del2>del5>del2>del18>del2	16>8.16>5.84>4.32>3.44>2>1.52>1.44>1.36>1.36>1.28>1.28>1.28>1.12>1.04
70731	515	36	Mature	0.653595	99.3464	1224	565	651	46.4638	53.5362	del2>del6>del9>del27>ins6>del2>del2>del11>del2>del16>del2>mut2>del2	22.79412>10.21242>8.986928>3.921569>2.45098>1.388889>1.30719>1.30719>1.143791>1.143791>1.062092>1.062092>1.062092
7FB51	518	11	Maturing	0.351617	99.6484	1422	863	554	60.9033	39.0967	del6>ins23mut3>ins2>del6>del6>del2mut2>del19>del6>del2>ins6mut1>del6>del6	28.27004>7.383966>3.727145>3.656821>3.375527>2.672293>2.180028>1.969058>1.547117>1.265823>1.265823>1.125176
70859	520	21	Mature	0.510856	99.4891	783	172	607	22.0796	77.9204	del2>del6>del2>del2>del2>del2>del6>del2>del2mut1>del6>del2>del6>del2>ins5>del2	40.86845>10.85568>2.681992>2.554278>2.298851>2.171137>1.404853>1.404853>1.277139>1.149425>1.149425>1.021711>1.021711>1.021711>1.021711
8A7B3	521	28	Mature	0	100	1815	1173	642	64.6281	35.3719	del6>del27>del2>mut2>ins11mut1>ins8>del6>del18>ins2>del11>mut2>del8>del3>mut2>del6	16.8595>8.264463>6.721763>6.666667>2.865014>2.14876>1.873278>1.818182>1.652893>1.487603>1.267218>1.267218>1.212121>1.157025>1.046832
8AF9C	522	3	Maturing	1.0395	98.9605	962	377	575	39.6008	60.3992	del2>del6>ins3mut2>ins4mut2>del2>del2>del19>ins30>del2>del2>ins3mut2>del2>del2	20.79002>8.108108>5.925156>5.301455>1.975052>1.559252>1.351351>1.351351>1.351351>1.143451>1.039501>1.039501>1.039501
69196	530	30	Mature	0.0528821	99.9471	1891	1107	783	58.5714	41.4286	del6>del2>del9>del18>del6>del11>ins35>del2>del6>del18	21.8403>14.54257>7.562136>5.341089>2.591222>1.956637>1.745108>1.322052>1.004759>1.004759
7CC04	537	14	Maturing	0.0672948	99.9327	1486	814	671	54.8148	45.1852	del6>del2>del9>ins4>ins3mut2>del5>del6>ins4mut2>del6>del6	19.71736>11.37281>7.065949>5.854643>3.566622>2.489906>2.086137>1.682369>1.2786>1.009421
69965	546	35	Mature	0.889152	99.1108	1687	653	1019	39.055	60.945	del2>del6>del6mut1>ins2mut2>ins23>del33>del20>del5>del7>del9>del18>del12>del2	11.79609>10.7291>4.208654>3.200948>3.023118>2.667457>1.956135>1.659751>1.659751>1.541197>1.12626>1.007706>1.007706
10B1F	550	37	Mature	0.191939	99.8081	521	197	323	37.8846	62.1154	del6>del2>del1mut1>del6>del2>del6>del1mut1	21.11324>18.61804>17.08253>2.879079>1.727447>1.151631>1.151631
E3DC3	556	12	Maturing	0	100	751	36	715	4.79361	95.2064	del2>del10>del4>del8>del5>del19>ins11>del2>ins10>del2>del6>ins7	24.50067>8.122503>5.326232>3.728362>3.195739>2.263648>2.130493>1.731025>1.731025>1.59787>1.59787>1.065246
116AA	561	19	Maturing	0.780031	99.22	1923	786	1122	41.195	58.805	del2>del6>del11>ins11mut2>del9>ins8>ins5>del6>del6>del2>del6>del33>del2	16.38066>15.65263>3.328133>2.912116>2.080083>2.080083>1.924077>1.872075>1.352054>1.300052>1.144046>1.092044>1.040042
56634	562	32	Mature	0.184049	99.816	1630	530	1097	32.5753	67.4247	del2>del6>del6>del19>del6>ins1mut3>del20>del2>del2>ins11mut2>del2>del2>del2>del5mut2	27.36196>9.877301>7.239264>4.417178>3.496933>2.515337>2.02454>1.533742>1.533742>1.472393>1.288344>1.226994>1.104294>1.042945
8CB4A	566	16	Maturing	1.58103	98.419	759	458	289	61.3119	38.6881	del6>del2>del18>del5>del6>del6>ins1>del6>del5mut1>del6>del6>del11>del6	22.39789>10.14493>7.246377>4.479578>2.371542>2.239789>2.108037>1.844532>1.449275>1.317523>1.185771>1.054018>1.054018
